# Supplementary material for: Plant Development and Crop Yield: The Role of Gibberellins
Source: Plants (Basel). 2022 Oct 9;11(19):2650. doi: 10.3390/plants11192650 (PMC9571322; doi:10.3390/plants11192650)
Supplement: Supplementary file 1 [file plants-11-02650-s001.zip]

Archive with 1 entries (1 files):
- plants-1925045-supplementary.pdf
